# Supplementary material for: Fabrication of Hydrogen Boride Thin Film by Ion Exchange in MgB2
Source: Molecules. 2021 Oct 14;26(20):6212. doi: 10.3390/molecules26206212 (PMC8540303; doi:10.3390/molecules26206212)
Supplement: Supplementary file 1 [file molecules-26-06212-s001.zip]

Archive with 1 entries (1 files):
- molecules-1397143-supplementary.pdf
